# Supplementary material for: Efficiency of attentional processes in attention network theory and autistic symptoms in adolescents with autism spectrum disorder
Source: Front Psychiatry. 2022 Oct 12;13:950245. doi: 10.3389/fpsyt.2022.950245 (PMC9614655; doi:10.3389/fpsyt.2022.950245)
Supplement: Supplementary file 1 [file Data_Sheet_1.CSV]

Subject	Group_ASD1kont2	age_years	age_months	age_numerical_variable	Residence	alerting	orienting	executive_att	N_Correct_Practice_Congruent	N_Correct_Practice_neutral	N_Correct_Practice_incongruent	RT_congruent	RT_neutral	RT_incongruent	N_Correct_Practice_centercue	N_Correct_Practice_no	N_Correct_Practice_spatial	N_Correct_Practice_double	RT_centercue	RT_no_cue	RT_spatial_cue	RT_double_cue	IQ	IQ_Verbal	IQ_Non_Verbal	Wechslers_scale_Child_1_Adults_2	AQbinSum	AQ_SocialSkill	AQ_Att_switch	AQ_Att_details	AQ_Communication	AQ_Imagination	AQbinCutOff	SCQ_Total_scores	ADOS_mod_3_SA	ADOS_mod_3_RRB	ADOS_mod_3_Sum_SA_RRB	ADOS_mod_3_Comparison_score	ADOS_mod_4_SA	ADOS_mod_4_RRB	ADOS_mod_4_Sum_SA_RRB	ADOS_mod_4_Comparison_score	ADIR_Communication_sum_all_A_B	ADIR_Communiction_sum_A	ADIR_Communication_sum_B	ADIR_Social_sum_all_A_B	ADIR_Social_sum_A	ADIR_Social_sum_B	ADIR_Behaviour_sum_all_A_B
A01	1	12	1	12,08	1,00	67,81	25,68	-10,46	42,00	46,00	45,00	1008,29	950,15	997,82	35,00	32,00	34,00	32,00	985,0	1052,78	959,29	943,06	94	106	80	1	26	5	5	8	7	3,00	0,00	16	6	2	8	5	N/A	N/A	N/A	N/A	85	28	57	81	43	38	23
A02	1	12	2	12,17	4,00	101,55	-2,65	203,35	47,00	45,00	39,00	832,09	789,38	1035,44	30,00	32,00	34,00	35,00	856,7	958,25	859,35	840,83	90	102	72	1	42	10	7	10	6	9,00	1,00	31	3	5	8	5	N/A	N/A	N/A	N/A	78	40	38	77	49	28	24
A03	1	12	7	12,58	1,00	-40,67	-36,41	-231,59	32,00	34,00	6,00	1071,59	945,68	840,00	20,00	15,00	19,00	18,00	985,8	945,13	1022,21	1009,44	103	99	107	1	37	8	7	7	9	7,00	1,00	30	19	4	23	10	N/A	N/A	N/A	N/A	89	41	48	2114	1067	1047	10
A04	1	13	11	13,92	1,00	-48,45	2,17	153,80	44,00	46,00	3,00	1114,20	1046,48	1268,00	23,00	22,00	24,00	24,00	1078,0	1029,59	1075,88	1154,17	77	79	79	1	39	8	8	4	10	4,00	1,00	22	4	2	6	3	N/A	N/A	N/A	N/A	94	33	61	104	52	52	34
A05	1	13	0	13,00	4,00	-170,73	163,36	251,34	9,00	15,00	27,00	971,44	968,07	1222,78	12,00	11,00	11,00	17,00	1228,0	1057,27	1064,64	1070,71	81	59	107	1	36	7	7	7	6	9,00	1,00	34	10	1	11	5	N/A	N/A	N/A	N/A	83	36	47	99	48	51	21
A06	1	12	7	12,58	4,00	75,20	-54,25	58,36	14,00	14,00	17,00	699,64	574,00	758,00	7,00	10,00	12,00	16,00	620,0	695,20	674,25	708,38	130	123	133	1	42	8	8	7	10	6,00	1,00	22	7	1	8	5	N/A	N/A	N/A	N/A	68	21	47	96	48	48	10
A07	1	12	2	12,37	3,00	-80,10	70,55	214,33	46,00	48,00	4,00	598,67	547,77	813,00	25,00	23,00	25,00	25,00	621,8	541,70	551,24	584,08	101	96	106	1	35	6	8	4	10	3,00	1,00	28	8	4	12	5	N/A	N/A	N/A	N/A	68	35	33	77	55	22	31
A08	1	13	1	13,08	3,00	-37,46	34,42	126,55	47,00	48,00	47,00	603,96	559,02	730,51	35,00	35,00	36,00	36,00	661,3	623,83	626,86	611,31	103	105	100	1	45	8	8	9	9	9,00	1,00	16	12	1	13	5	N/A	N/A	N/A	N/A	43	19	24	58	45	13	25
A09	1	12	6	12,50	2,00	-13,49	29,80	155,80	48,00	48,00	46,00	674,29	625,69	830,09	35,00	35,00	36,00	36,00	725,9	712,37	696,06	699,64	139	122	151	1	41	9	7	9	8	8,00	1,00	20	15	2	17	8	N/A	N/A	N/A	N/A	64	41	23	70	51	19	21
A10	1	13	5	13,42	2,00	93,88	-79,00	128,67	24,00	26,00	24,00	642,71	639,19	771,38	19,00	17,00	19,00	19,00	624,9	718,82	703,95	688,84	124	122	123	1	40	9	9	6	7	8,00	1,00	38	18	6	24	10	N/A	N/A	N/A	N/A	89	48	41	105	50	55	33
A11	1	13	6	13,50	3,00	1,37	45,07	139,61	31,00	32,00	30,00	684,35	665,38	823,97	22,00	21,00	26,00	24,00	736,7	738,10	691,65	730,63	144	144	137	1	42	9	9	8	9	7,00	1,00	29	7	4	11	5	N/A	N/A	N/A	N/A	82	48	34	84	55	29	27
A12	1	12	9	12,75	2,00	-267,17	97,14	-90,02	25,00	20,00	18,00	993,08	882,70	903,06	17,00	16,00	14,00	16,00	1064,4	797,19	967,21	896,63	88	91	87	1	40	8	8	6	9	8,00	1,00	14	15	6	21	9	N/A	N/A	N/A	N/A	46	31	15	60	43	17	16
A13	1	14	2	14,17	3,00	50,22	78,53	157,19	26,00	24,00	23,00	853,81	790,50	1011,00	19,00	18,00	19,00	17,00	899,1	949,33	820,58	862,47	86	82	93	1	37	8	8	4	10	4,00	1,00	19	9	2	11	5	N/A	N/A	N/A	N/A	68	39	29	107	68	39	14
A14	1	14	8	14,67	4,00	0,62	86,69	324,22	46,00	47,00	9,00	831,78	822,79	1156,00	26,00	26,00	24,00	26,00	881,2	881,85	794,54	862,69	107	110	102	1	44	9	7	9	8	10,00	1,00	23	9	2	11	5	N/A	N/A	N/A	N/A	76	40	36	98	57	41	24
A15	1	15	0	15,00	3,00	-61,19	27,94	100,59	37,00	39,00	38,00	936,46	892,79	1037,05	30,00	32,00	27,00	25,00	987,5	926,31	959,56	948,04	102	87	117	1	43	9	7	10	8	9,00	1,00	35	4	5	9	5	N/A	N/A	N/A	N/A	113	51	62	92	65	27	37
A16	1	15	1	15,08	4,00	-24,83	85,72	187,11	25,00	22,00	22,00	862,44	712,50	1049,55	16,00	17,00	17,00	19,00	914,2	889,35	828,47	868,21	89	90	90	1	31	5	7	2	8	9,00	0,00	24	8	2	10	5	N/A	N/A	N/A	N/A	63	40	23	58	30	28	17
A17	1	14	6	14,50	4,00	29,57	-12,12	98,17	43,00	45,00	41,00	543,00	544,69	641,17	34,00	30,00	34,00	31,00	569,1	598,63	581,18	551,00	93	92	95	1	35	9	6	7	5	9,00	1,00	13	N/A	N/A	N/A	N/A	8	2	10	5	92	52	40	88	62	26	6
A18	1	14	11	14,92	3,00	1,82	107,45	85,95	30,00	25,00	16,00	965,37	1031,24	1051,31	20,00	14,00	15,00	22,00	1053,3	1055,07	945,80	979,09	80	74	90	1	38	6	9	6	7	9,00	1,00	21	N/A	N/A	N/A	N/A	8	1	9	4	77	37	40	87	52	35	16
A19	1	13	8	13,67	3,00	22,43	17,04	96,75	44,00	45,00	37,00	552,66	532,98	649,41	32,00	30,00	30,00	34,00	574,9	597,30	557,83	567,03	126	128	118	1	22	6	4	4	3	5,00	0,00	11	N/A	N/A	N/A	N/A	8	3	11	6	69	34	35	89	49	40	33
A20	1	16	1	16,08	4,00	-9,42	0,44	58,47	48,00	48,00	47,00	707,13	676,42	765,60	36,00	36,00	36,00	35,00	715,9	706,50	715,47	726,54	85	85	86	2	17	5	2	6	2	3,00	0,00	31	N/A	N/A	N/A	N/A	8	2	10	5	71	29	42	75	41	34	17
A21	1	15	6	15,50	2,00	2,60	38,36	74,42	48,00	47,00	48,00	691,31	652,77	765,73	36,00	35,00	36,00	36,00	719,0	721,57	680,61	693,83	124	126	118	1	25	6	4	7	3	4,00	0,00	22	N/A	N/A	N/A	N/A	9	4	13	6	56	27	29	72	50	22	21
A22	1	18	7	18,58	1,00	-20,75	85,03	65,79	48,00	47,00	48,00	577,04	577,85	642,83	36,00	36,00	36,00	35,00	637,9	617,19	552,92	589,23	102	103	100	2	15	4	3	7	2	2,00	0,00	33	N/A	N/A	N/A	N/A	12	3	15	6	105	56	49	99	53	46	38
A23	1	18	9	18,75	2,00	-54,05	38,47	112,34	48,00	47,00	47,00	649,08	642,43	761,43	35,00	36,00	36,00	35,00	725,7	671,69	687,28	651,80	112	113	109	2	20	3	2	7	4	5,00	0,00	11	N/A	N/A	N/A	N/A	7	3	10	5	137	113	24	71	49	22	17
A24	1	20	3	20,25	4,00	40,15	83,38	96,19	48,00	48,00	44,00	516,29	499,02	612,48	35,00	33,00	36,00	36,00	554,5	594,70	471,17	546,89	97	98	96	2	36	7	6	10	6	8,00	1,00	35	N/A	N/A	N/A	N/A	9	2	11	6	94	51	43	92	46	46	16
A25	1	18	6	18,50	3,00	122,11	1,09	-23,65	34,00	35,00	12,00	785,65	828,57	762,00	22,00	19,00	18,00	22,00	790,4	912,47	789,28	723,91	80	78	77	2	26	6	7	5	4	5,00	0,00	14	N/A	N/A	N/A	N/A	20	5	25	9	81	58	23	64	48	16	12
A26	1	16	5	16,42	1,00	-74,32	226,91	78,25	26,00	30,00	30,00	887,88	864,37	966,13	22,00	18,00	25,00	21,00	1022,5	948,22	795,64	883,10	110	105	114	2	30	7	5	4	4	6,00	0,00	29	N/A	N/A	N/A	N/A	13	4	17	7	102	57	45	105	64	41	19
A27	1	17	9	17,75	1,00	75,76	29,13	86,71	23,00	23,00	24,00	580,00	525,83	666,71	17,00	17,00	18,00	18,00	575,4	651,18	546,28	597,22	112	121	100	2	32	6	7	8	5	7,00	0,00	21	N/A	N/A	N/A	N/A	7	4	11	6	80	27	53	106	47	59	14
A28	1	19	7	19,58	4,00	45,33	4,06	112,28	48,00	47,00	40,00	1052,67	1073,83	1164,95	34,00	32,00	34,00	35,00	1066,2	1111,53	1062,15	1133,23	102	99	107	2	26	6	6	4	6	5,00	0,00	32	N/A	N/A	N/A	N/A	8	2	10	5	69	37	32	107	60	47	27
A29	1	20	1	20,08	1,00	-4,32	41,14	107,04	21,00	21,00	18,00	959,57	899,86	1066,61	15,00	17,00	16,00	12,00	1001,2	996,88	960,06	910,08	114	120	120	2	29	8	5	7	7	4,00	0,00	24	N/A	N/A	N/A	N/A	5	5	10	5	79	39	40	93	54	39	21
A30	1	15	4	15,33	4,00	-65,47	99,08	87,22	40,00	39,00	38,00	779,63	711,54	866,84	27,00	31,00	29,00	30,00	830,1	764,65	731,03	818,60	117	117	114	1	27	5	6	2	4	7,00	0,00	19	N/A	N/A	N/A	N/A	9	5	14	6	51	26	25	74	41	33	14
A31	1	19	0	19,00	3,00	-62,86	11,44	4,98	30,00	28,00	20,00	738,57	700,86	743,55	21,00	19,00	19,00	19,00	762,9	700,00	751,42	687,11	85	82	90	2	23	5	5	4	6	3,00	0,00	19	N/A	N/A	N/A	N/A	4	4	8	4	71	39	32	83	44	39	17
A32	1	17	9	17,75	1,00	34,49	18,29	363,85	38,00	41,00	32,00	853,53	866,61	1217,38	24,00	29,00	32,00	26,00	949,2	983,66	930,88	993,35	79	84	74	2	20	4	2	7	6	3,00	0,00	N/A 1	N/A	N/A	N/A	N/A	5	6	11	6	96	58	38	97	59	38	43
A33	1	16	8	16,67	3,00	-16,00	-3,05	122,54	26,00	28,00	27,00	688,31	646,04	810,85	21,00	21,00	19,00	20,00	712,0	695,95	715,00	736,35	95	90	102	2	28	6	5	6	6	7,00	0,00	33	N/A	N/A	N/A	N/A	8	7	15	6	98	45	53	98	54	44	42
A34	1	16	4	16,33	1,00	39,04	-30,16	64,28	38,00	30,00	30,00	1186,79	1193,87	1251,07	26,00	23,00	24,00	25,00	1169,0	1208,00	1199,13	1259,60	127	147	100	2	41	9	7	9	8	7,00	1,00	21	N/A	N/A	N/A	N/A	11	5	16	7	55	27	28	67	38	29	18
A35	1	17	6	17,50	4,00	-0,75	-3,18	43,82	44,00	48,00	44,00	1213,20	1089,46	1257,02	36,00	31,00	35,00	34,00	1185,1	1184,39	1188,31	1176,82	84	96	69	2	28	3	7	6	7	5,00	0,00	31	N/A	N/A	N/A	N/A	6	2	8	4	90	35	55	68	26	42	26
A36	1	15	3	15,25	2,00	100,45	30,45	88,32	43,00	41,00	37,00	904,14	809,49	992,46	33,00	31,00	32,00	25,00	872,5	972,94	842,03	915,60	113	96	128	1	44	8	8	9	9	9,00	1,00	21	N/A	N/A	N/A	N/A	6	2	8	4	63	35	28	88	58	30	35
A37	1	18	5	18,42	1,00	3,40	-18,18	82,86	34,00	33,00	15,00	1055,94	1020,52	1138,80	21,00	17,00	24,00	20,00	1064,2	1067,59	1082,38	1009,35	87	99	73	2	18	4	4	5	2	4,00	0,00	33	N/A	N/A	N/A	N/A	7	2	9	4	71	34	37	96	58	38	25
K01	2	14	7	14,58	1,00	35,29	40,37	192,26	48,00	48,00	46,00	609,08	609,44	801,35	35,00	36,00	35,00	36,00	675,4	710,69	635,03	663,92	97	92	103	1	13	3	4	2	2	3,00	0,00	5	N/A	N/A	N/A	N/A	N/A 2	N/A	N/A	N/A	N/A	N/A	N/A	N/A	N/A	N/A	N/A
K02	2	13	1	13,08	1,00	13,97	56,17	160,76	47,00	46,00	46,00	673,06	578,59	833,83	35,00	36,00	35,00	33,00	706,2	720,19	650,06	703,27	99	104	93	1	6	2	0	2	0	2,00	0,00	14	N/A	N/A	N/A	N/A	N/A	N/A	N/A	N/A	N/A	N/A	N/A	N/A	N/A	N/A	N/A
K03	2	12	2	12,17	1,00	68,57	69,34	156,67	46,00	48,00	46,00	635,83	575,13	792,50	35,00	35,00	35,00	35,00	666,9	735,49	597,57	666,00	125	142	102	1	12	0	4	5	1	2,00	0,00	0	N/A	N/A	N/A	N/A	N/A	N/A	N/A	N/A	N/A	N/A	N/A	N/A	N/A	N/A	N/A
K04	2	14	8	14,67	1,00	27,45	60,80	39,30	47,00	46,00	1,00	562,70	534,59	602,00	23,00	24,00	24,00	23,00	573,1	600,54	512,29	510,91	98	111	83	1	11	0	3	2	0	6,00	0,00	N/A	N/A	N/A	N/A	N/A	N/A	N/A	N/A	N/A	N/A	N/A	N/A	N/A	N/A	N/A	N/A
K05	2	13	6	13,50	1,00	50,03	92,36	132,24	47,00	47,00	46,00	665,02	587,91	797,26	35,00	34,00	36,00	35,00	698,9	748,88	606,50	680,17	115	113	114	1	12	0	3	3	1	3,00	0,00	1	N/A	N/A	N/A	N/A	N/A	N/A	N/A	N/A	N/A	N/A	N/A	N/A	N/A	N/A	N/A
K06	2	12	10	12,83	1,00	-24,38	118,25	169,11	48,00	48,00	44,00	607,17	583,50	776,27	36,00	34,00	36,00	34,00	695,5	671,15	577,28	666,71	101	109	92	1	15	1	6	1	3	3,00	0,00	21	N/A	N/A	N/A	N/A	N/A	N/A	N/A	N/A	N/A	N/A	N/A	N/A	N/A	N/A	N/A
K07	2	13	52	17,33	1,00	-2,83	59,52	63,09	46,00	41,00	4,00	831,91	703,39	895,00	24,00	24,00	22,00	21,00	804,3	801,46	744,77	750,57	76	78	78	1	20	5	4	7	2	4,00	0,00	5	N/A	N/A	N/A	N/A	N/A	N/A	N/A	N/A	N/A	N/A	N/A	N/A	N/A	N/A	N/A
K08	2	13	11	13,92	1,00	-41,58	152,11	190,31	47,00	46,00	42,00	772,19	748,96	962,50	32,00	35,00	34,00	34,00	881,8	840,23	729,71	845,12	123	140	100	1	10	0	3	4	0	2,00	0,00	1	N/A	N/A	N/A	N/A	N/A	N/A	N/A	N/A	N/A	N/A	N/A	N/A	N/A	N/A	N/A
K09	2	14	8	14,67	1,00	19,31	43,21	108,84	48,00	48,00	43,00	445,79	425,17	554,63	34,00	35,00	36,00	34,00	481,3	500,60	438,08	470,56	96	95	99	1	16	2	5	6	2	2,00	0,00	0	N/A	N/A	N/A	N/A	N/A	N/A	N/A	N/A	N/A	N/A	N/A	N/A	N/A	N/A	N/A
K10	2	13	5	13,42	1,00	-27,20	132,98	511,18	45,00	46,00	1,00	723,82	666,30	1235,00	23,00	21,00	24,00	24,00	772,4	745,24	639,46	653,92	102	104	100	1	27	6	7	2	5	6,00	0,00	4	N/A	N/A	N/A	N/A	N/A	N/A	N/A	N/A	N/A	N/A	N/A	N/A	N/A	N/A	N/A
K11	2	13	7	13,58	1,00	82,15	2,10	191,21	48,00	47,00	5,00	650,79	586,30	842,00	24,00	25,00	26,00	25,00	626,3	708,44	624,19	561,28	87	93	82	1	19	5	5	5	2	3,00	0,00	11	N/A	N/A	N/A	N/A	N/A	N/A	N/A	N/A	N/A	N/A	N/A	N/A	N/A	N/A	N/A
K12	2	12	7	12,58	1,00	50,67	71,21	66,16	48,00	48,00	47,00	536,71	489,21	602,87	36,00	36,00	35,00	36,00	552,7	603,39	481,51	530,72	122	108	133	1	11	1	5	1	0	5,00	0,00	1	N/A	N/A	N/A	N/A	N/A	N/A	N/A	N/A	N/A	N/A	N/A	N/A	N/A	N/A	N/A
K13	2	13	7	13,58	1,00	53,52	-49,62	87,55	47,00	46,00	1,00	688,45	655,70	776,00	23,00	24,00	22,00	25,00	639,6	693,08	689,18	690,12	102	96	108	1	18	4	5	7	0	4,00	0,00	5	N/A	N/A	N/A	N/A	N/A	N/A	N/A	N/A	N/A	N/A	N/A	N/A	N/A	N/A	N/A
K14	2	12	1	12,08	1,00	28,22	59,83	146,31	48,00	48,00	43,00	480,29	435,02	626,60	33,00	36,00	36,00	34,00	523,3	551,56	463,50	501,97	144	150	128	1	19	5	3	2	3	4,00	0,00	2	N/A	N/A	N/A	N/A	N/A	N/A	N/A	N/A	N/A	N/A	N/A	N/A	N/A	N/A	N/A
K15	2	13	10	13,83	1,00	-6,91	71,07	156,21	47,00	46,00	41,00	714,26	611,13	870,46	35,00	33,00	34,00	32,00	761,5	754,64	690,47	698,06	102	96	107	1	13	3	3	5	0	4,00	0,00	7	N/A	N/A	N/A	N/A	N/A	N/A	N/A	N/A	N/A	N/A	N/A	N/A	N/A	N/A	N/A
K16	2	12	8	12,67	1,00	-12,98	65,67	143,10	48,00	48,00	47,00	566,83	526,25	709,94	36,00	35,00	36,00	36,00	630,6	617,66	564,97	588,19	123	118	124	1	19	5	5	7	1	1,00	0,00	6	N/A	N/A	N/A	N/A	N/A	N/A	N/A	N/A	N/A	N/A	N/A	N/A	N/A	N/A	N/A
K17	2	14	6	14,50	2,00	37,01	54,83	122,26	48,00	48,00	47,00	511,10	519,44	633,36	36,00	35,00	36,00	36,00	563,5	600,51	508,67	544,94	124	116	130	1	8	1	2	2	2	2,00	0,00	1	N/A	N/A	N/A	N/A	N/A	N/A	N/A	N/A	N/A	N/A	N/A	N/A	N/A	N/A	N/A
K18	2	16	0	16,00	1,00	35,17	12,28	174,69	35,00	38,00	3,00	951,31	933,61	1126,00	18,00	21,00	18,00	19,00	938,5	973,67	926,22	954,68	88	78	103	2	24	6	4	6	6	4,00	0,00	5	N/A	N/A	N/A	N/A	N/A	N/A	N/A	N/A	N/A	N/A	N/A	N/A	N/A	N/A	N/A
K19	2	18	10	18,83	1,00	23,08	63,47	102,69	48,00	48,00	48,00	592,85	516,65	695,54	36,00	36,00	36,00	36,00	614,0	637,06	550,50	605,19	105	109	99	2	13	1	3	3	1	6,00	0,00	0	N/A	N/A	N/A	N/A	N/A	N/A	N/A	N/A	N/A	N/A	N/A	N/A	N/A	N/A	N/A
K20	2	18	9	18,75	1,00	-21,16	37,97	89,13	48,00	48,00	42,00	506,58	455,46	595,71	35,00	33,00	35,00	35,00	525,4	504,27	487,46	545,89	108	108	107	2	11	1	4	4	0	2,00	0,00	3	N/A	N/A	N/A	N/A	N/A	N/A	N/A	N/A	N/A	N/A	N/A	N/A	N/A	N/A	N/A
K21	2	17	11	17,92	4,00	59,08	-20,92	51,13	48,00	48,00	47,00	562,00	445,29	613,13	36,00	36,00	36,00	35,00	516,8	575,86	537,69	527,86	95	94	97	2	N/A	N/A	N/A	N/A	N/A	N/A	0,00	2	N/A	N/A	N/A	N/A	N/A	N/A	N/A	N/A	N/A	N/A	N/A	N/A	N/A	N/A	N/A
K22	2	19	4	19,33	1,00	-55,00	77,79	203,65	47,00	48,00	43,00	600,21	539,88	803,86	36,00	34,00	35,00	33,00	688,4	633,41	610,63	636,33	105	121	77	2	14	2	4	3	1	5,00	0,00	1	N/A	N/A	N/A	N/A	N/A	N/A	N/A	N/A	N/A	N/A	N/A	N/A	N/A	N/A	N/A
K23	2	18	4	18,33	1,00	57,56	-24,70	100,26	48,00	48,00	43,00	576,44	549,94	676,70	33,00	36,00	36,00	34,00	587,9	645,47	612,61	543,29	98	99	96	2	16	1	4	5	2	4,00	0,00	5	N/A	N/A	N/A	N/A	N/A	N/A	N/A	N/A	N/A	N/A	N/A	N/A	N/A	N/A	N/A
K24	2	17	2	17,17	2,00	15,05	36,29	80,41	44,00	47,00	46,00	429,16	433,23	509,57	34,00	35,00	36,00	32,00	476,3	491,34	440,00	420,44	123	126	118	2	15	3	7	6	0	1,00	0,00	7	N/A	N/A	N/A	N/A	N/A	N/A	N/A	N/A	N/A	N/A	N/A	N/A	N/A	N/A	N/A
K25	2	15	6	15,50	2,00	27,91	54,98	168,42	48,00	48,00	44,00	511,85	491,58	680,27	35,00	35,00	36,00	34,00	569,1	597,03	514,14	552,15	116	120	107	1	19	3	6	3	3	3,00	0,00	1	N/A	N/A	N/A	N/A	N/A	N/A	N/A	N/A	N/A	N/A	N/A	N/A	N/A	N/A	N/A
K26	2	19	7	19,58	1,00	18,28	12,28	82,56	48,00	48,00	48,00	576,73	522,02	659,29	36,00	36,00	36,00	36,00	578,1	596,39	565,83	603,72	105	100	89	2	21	4	5	6	4	4,00	0,00	1	N/A	N/A	N/A	N/A	N/A	N/A	N/A	N/A	N/A	N/A	N/A	N/A	N/A	N/A	N/A
K27	2	18	10	18,83	1,00	41,12	49,81	48,92	48,00	48,00	46,00	587,21	502,83	636,13	36,00	34,00	36,00	36,00	570,6	611,74	520,81	597,06	119	123	113	2	14	3	4	8	0	1,00	0,00	4	N/A	N/A	N/A	N/A	N/A	N/A	N/A	N/A	N/A	N/A	N/A	N/A	N/A	N/A	N/A
K28	2	19	10	19,83	1,00	41,59	113,27	129,89	48,00	47,00	43,00	538,02	499,21	667,91	33,00	35,00	35,00	35,00	591,7	633,29	478,43	559,20	97	100	92	2	N/A	N/A	N/A	N/A	N/A	N/A	0,00	N/A	N/A	N/A	N/A	N/A	N/A	N/A	N/A	N/A	N/A	N/A	N/A	N/A	N/A	N/A	N/A
K29	2	17	5	17,42	1,00	-34,75	67,03	175,45	47,00	47,00	47,00	602,28	558,72	777,72	36,00	36,00	36,00	33,00	679,3	644,53	612,25	649,15	104	100	101	2	13	1	3	5	3	2,00	0,00	10	N/A	N/A	N/A	N/A	N/A	N/A	N/A	N/A	N/A	N/A	N/A	N/A	N/A	N/A	N/A
K30	2	15	0	15,00	1,00	70,67	91,86	137,45	48,00	48,00	45,00	591,38	564,77	728,82	36,00	36,00	35,00	34,00	635,0	705,69	543,17	618,09	98	88	109	1	13	0	2	3	2	5,00	0,00	3	N/A	N/A	N/A	N/A	N/A	N/A	N/A	N/A	N/A	N/A	N/A	N/A	N/A	N/A	N/A
K31	2	16	3	16,25	1,00	24,32	57,74	184,08	47,00	47,00	40,00	580,19	555,23	764,28	33,00	32,00	35,00	34,00	639,4	663,69	581,63	624,76	99	99	108	2	27	6	7	5	5	5,00	0,00	5	N/A	N/A	N/A	N/A	N/A	N/A	N/A	N/A	N/A	N/A	N/A	N/A	N/A	N/A	N/A
K32	2	17	2	17,17	1,00	-11,54	33,34	71,23	48,00	48,00	44,00	395,08	388,77	466,32	35,00	35,00	35,00	35,00	428,0	416,49	394,69	422,03	111	112	109	2	5	1	2	1	1	1,00	0,00	6	N/A	N/A	N/A	N/A	N/A	N/A	N/A	N/A	N/A	N/A	N/A	N/A	N/A	N/A	N/A
K33	2	16	4	16,33	1,00	-2,67	47,27	345,42	38,00	41,00	11,00	570,58	535,17	916,00	22,00	19,00	24,00	25,00	616,8	614,11	569,50	591,68	86	79	95	N/A	N/A	N/A	N/A	N/A	N/A	N/A	0,00	8	N/A	N/A	N/A	N/A	N/A	N/A	N/A	N/A	N/A	N/A	N/A	N/A	N/A	N/A	N/A
K34	2	16	4	16,33	1,00	-3,00	44,05	104,04	48,00	47,00	47,00	479,90	443,45	583,94	35,00	35,00	36,00	36,00	507,0	503,97	462,92	535,39	102	103	101	2	N/A	N/A	N/A	N/A	N/A	N/A	0,00	5	N/A	N/A	N/A	N/A	N/A	N/A	N/A	N/A	N/A	N/A	N/A	N/A	N/A	N/A	N/A
K35	2	18	6	18,50	1,00	-12,56	66,25	92,13	48,00	48,00	48,00	585,10	501,27	677,23	36,00	36,00	36,00	36,00	608,2	595,64	541,94	605,69	117	122	110	2	19	4	5	8	3	1,00	0,00	12	N/A	N/A	N/A	N/A	N/A	N/A	N/A	N/A	N/A	N/A	N/A	N/A	N/A	N/A	N/A
K36	2	18	5	18,42	1,00	110,16	-45,92	145,91	22,00	34,00	1,00	1009,09	853,50	1155,00	15,00	17,00	12,00	12,00	863,7	973,82	909,58	899,50	75	81	67	2	26	2	7	3	6	7,00	0,00	17	N/A	N/A	N/A	N/A	N/A	N/A	N/A	N/A	N/A	N/A	N/A	N/A	N/A	N/A	N/A
K37	2	16	3	16,25	1,00	40,13	50,36	38,15	48,00	48,00	47,00	554,94	486,27	593,09	36,00	35,00	36,00	36,00	544,4	584,51	494,03	555,89	117	116	118	2	14	2	3	4	2	3,00	0,00	2	N/A	N/A	N/A	N/A	N/A	N/A	N/A	N/A	N/A	N/A	N/A	N/A	N/A	N/A	N/A
[truncated: 7 more columns]
