# Supplementary material for: Efficiency of attentional processes in attention network theory and autistic symptoms in adolescents with autism spectrum disorder
Source: Front Psychiatry. 2022 Oct 12;13:950245. doi: 10.3389/fpsyt.2022.950245 (PMC9614655; doi:10.3389/fpsyt.2022.950245)
Supplement: Supplementary file 4 [file Table_3.XLSX]

## Sheet: Arkusz1
		Correlation analysis on ASD Group (N=37)
				AQ_total_scores	AQ_Social Skills	AQ_Attention Switching	AQ_Att_details	AQ_Communication	AQ_Imagination	ADOS_Repetetive_behaviour	ADOS_Communication	ADOS_Social	ADIR_communication	ADIR_social	ADIR_repetetive_behaviour
		Alerting_ANT	Pearson correlation	-0.013	-0.001	0	-0.219	0.103	-0.051	-0.209	0.067	0.019	0.056	-0.073	0.029
			Significance(2-tailed)	0.942	0.993	1	0.199	0.548	0.766	0.214	0.695	0.91	0.744	0.667	0.866
		Orienting_ANT	Pearson correlation	-0.016	-0.098	0.053	0.076	-0.016	0.13	-0.092	-0.098	0.051	0.016	-0.206	-0.089
			Significance(2-tailed)	0.925	0.571	0.76	0.66	0.925	0.449	0.589	0.563	0.763	0.923	0.222	0.6
		Executive_att_ANT	Pearson correlation	0.094	-0.209	-0.082	-0.305	0.088	-0.142	-0.018	-,476**	-,341*	0.073	,536**^	,429**
			Significance(2-tailed)	0.585	0.222	0.634	0.07	0.609	0.409	0.918	0.003	0.039	0.666	0.001	0.008
		N_Correct _Practice Congruent_ANT	Pearson correlation	-0.162	-0.163	-0.135	-0.117	0.242	0.039	-0.218	-0.245	-0.131	0.036	-0.081	0.227
			Significance(2-tailed)	0.345	0.341	0.431	0.498	0.156	0.821	0.195	0.143	0.441	0.832	0.635	0.176
		N_Correct-Practice_neutral_ANT	Pearson correlation	-0.184	-0.148	-0.139	-0.171	0.236	0.03	-0.205	-0.225	-0.139	0.147	-0.047	0.29
			Significance(2-tailed)	0.281	0.39	0.418	0.318	0.166	0.862	0.223	0.181	0.412	0.384	0.782	0.082
		N_Correct Practice_incongruent_ANT	Pearson correlation	-0.245	-,398*	-0.22	-,330*	-0.003	-0.277	-0.181	-0.213	-0.152	0.099	-0.298	0.111
			Significance(2-tailed)	0.149	0.016	0.198	0.049	0.987	0.102	0.283	0.207	0.37	0.559	0.073	0.512
		RT_congruent_ANT	Pearson correlation	0.099	-0.033	0.099	0.153	-0.187	0.158	-0.117	-0.015	-0.105	-0.074	0.222	0.017
			Significance(2-tailed)	0.565	0.851	0.567	0.373	0.275	0.358	0.491	0.93	0.535	0.665	0.187	0.92
		RT_neutral_ANT	Pearson correlation	0.051	-0.1	0.003	0.087	-0.183	0.169	-0.154	-0.001	-0.051	-0.011	0.152	0.05
			Significance(2-tailed)	0.767	0.56	0.986	0.615	0.287	0.325	0.362	0.993	0.765	0.951	0.369	0.768
		RT_incongruent_ANT	Pearson correlation	0.144	-0.138	0.053	-0.009	-0.135	0.079	-0.121	-0.259	-0.277	-0.033	-0.062	0.237
			Significance(2-tailed)	0.403	0.421	0.76	0.958	0.434	0.647	0.474	0.122	0.098	0.846	0.714	0.158
		N_Correct_Practice_centercue_ANT	Pearson correlation	-0.221	-0.27	-0.232	-0.228	0.162	-0.058	-0.263	-0.2	-0.116	0.115	-0.134	0.215
			Significance(2-tailed)	0.194	0.111	0.174	0.181	0.346	0.739	0.116	0.235	0.493	0.498	0.427	0.201
		N_Correct_Practice_no_ANT	Pearson correlation	-0.227	-0.315	-0.219	-0.264	0.173	-0.155	-0.14	-0.309	-0.214	0.111	-0.216	0.283
			Significance(2-tailed)	0.183	0.061	0.2	0.119	0.314	0.366	0.409	0.063	0.203	0.512	0.199	0.09
		N_Correct_Practice_spatial_ANT	Pearson correlation	-0.248	-0.305	-0.177	-0.301	0.161	-0.157	-0.217	-0.277	-0.189	0.137	-0.154	0.245
			Significance(2-tailed)	0.144	0.07	0.301	0.074	0.349	0.36	0.197	0.098	0.262	0.419	0.364	0.144
		N_Correct_Practice_double_ANT	Pearson correlation	-0.208	-0.231	-0.13	-0.175	0.154	-0.014	-0.284	-0.229	-0.111	0.059	-0.192	0.156
			Significance(2-tailed)	0.223	0.175	0.449	0.307	0.368	0.935	0.088	0.174	0.513	0.727	0.256	0.355
		RT_center cue_ANT	Pearson correlation	0.072	-0.123	0.045	0.115	-0.23	0.154	-0.118	-0.048	-0.091	-0.034	0.118	0.037
			Significance(2-tailed)	0.678	0.475	0.794	0.505	0.178	0.371	0.485	0.776	0.593	0.843	0.487	0.828
		RT_no_cue_ANT	Pearson correlation	0.071	-0.13	0.047	0.033	-0.2	0.141	-0.209	-0.024	-0.088	-0.013	0.094	0.05
			Significance(2-tailed)	0.683	0.45	0.784	0.851	0.241	0.411	0.215	0.888	0.606	0.939	0.579	0.767
		RT_spatial_cue_ANT	Pearson correlation	0.078	-0.095	0.03	0.094	-0.229	0.117	-0.093	-0.019	-0.108	-0.04	0.183	0.065
			Significance(2-tailed)	0.651	0.58	0.863	0.587	0.179	0.497	0.586	0.91	0.523	0.816	0.277	0.702
		RT_double_cue_ANT	Pearson correlation	0.119	-0.104	0.053	0.053	-0.168	0.133	-0.126	-0.092	-0.144	-0.046	0.163	0.114
			Significance(2-tailed)	0.488	0.548	0.76	0.76	0.328	0.439	0.457	0.589	0.394	0.787	0.336	0.503
		**. The correlation is significant at the 0.01 level (2-tailed).
		*. The correlation is significant at the 0.05 level (2-tailed).
		^after Sidak correction the correlation was insignificant
